# Supplementary material for: Drug Investigation to Dampen the Comorbidity of Rheumatoid Arthritis and Osteoporosis via Molecular Docking Test
Source: Curr Issues Mol Biol. 2022 Feb 23;44(3):1046–61. doi: 10.3390/cimb44030069 (PMC8947408; doi:10.3390/cimb44030069)
Supplement: Supplementary file 1 [file cimb-44-00069-s001.zip › Supplementary Table S2.csv]

The number of 678 overlapping targets
TNF
CRP
IL6ST
IL6R
IL10
IRF5
CIITA
TRAF6
CD40
AGER
REL
MMEL1
DNASE1L3
CSF2
AHR
ENO1
IFNG
IL1B
IL1RN
IL6
CXCL8
MMP2
MTHFR
TNFRSF11B
ABCB1
PON1
PTGS2
STAT1
VEGFA
CXCR4
CAT
ADIPOQ
GC
NCF1
FASLG
ATIC
SOD2
ACKR3
HSD11B1
STS
BGN
BMP4
SMS
MAB21L2
NR3C1
IRF8
LCN2
PLEK
RUNX2
MMP14
ZAP70
HLA-A
HLA-B
HLA-DQA1
HLA-DQB1
DPP4
ATG5
MECP2
PTPN11
CCL27
ETFA
TSPAN5
AHSA1
TNFSF13B
MTCO2P12
NLRP3
CCR5
CRK
MAPK14
IL34
EGFR
EPHB2
AKT1
ESR1
ALB
FGF2
DKK1
FN1
SIRT1
TNPO3
IL27
RNF19A
POLDIP2
IL37
IL17B
HPGDS
GSTM1
GSTT1
HIF1A
HSPD1
ICAM1
IGF1
IL1A
IL4
IL15
IL17A
AR
JAK1
JAK2
LEP
LMNA
LTA
MIR146A
MIR155
MIR223
MBL2
MMP1
MMP3
MMP9
MMP13
MT-CO2
NFKB1
GNE
NOS3
ACR
IL20
WNT16
SERPINA1
PIK3CA
PIK3CB
PIK3CD
PIK3CG
IL17D
PLG
MAPK1
MAPK8
PRL
RETN
BCL2
RELA
ACTB
SAA1
CCL2
CCL20
CXCL12
NOD2
GORASP1
WNK1
SOAT1
SPP1
STAT3
SYT1
BTF3P11
BTK
TEC
TGFB1
TIMP1
TLR4
TNFRSF1A
TNFRSF1B
TP53
TRPS1
VCAM1
VDR
VIP
FTO
AIMP2
AGBL2
CASP3
TNFSF11
TNFRSF11A
IL33
IL32
CD14
GRAP2
CLOCK
CD44
TNFSF15
COMP
CX3CR1
ACE
FOXO3
FOS
IL3
JUN
CX3CL1
CCR2
LRPPRC
CSF1
SOST
MAPK3
C19orf10
PTX3
C3
SEMA3A
CTSK
ETS1
LIN28B
NFE2L2
P2RX7
SERPINE1
MBL3P
PPARG
TAC1
CASP1
CD34
ADM
DMD
ESR2
GABPA
GCG
GLP1R
ANGPT1
HP
ITGAV
MDK
NOTCH1
MAP2K7
HAMP
BDNF
BEST1
WNT5A
TNFRSF25
NR1I2
CNR2
SLCO6A1
CREB1
ADRB2
DNMT1
FOSB
MTOR
ACAD8
GSTP1
APOE
IGF1R
IL12A
ITGB1
JUNB
JUND
GSTK1
MIR126
MIR221
MIR34A
MDM2
NFATC1
PTEN
PTH
RAC1
RARRES2
S100A4
S100A12
SP1
TM7SF2
TNFSF10
SQSTM1
CD80
CD38
HOTAIR
ZGLP1
IL18BP
NAMPT
KHDRBS1
CXCR6
MALT1
CLU
CSF1R
CTNNB1
CYBB
DECR1
S1PR1
EDNRA
SEC14L2
GLB1
GPT
GRN
ANXA1
IFNB1
IGFBP5
ITGA1
LBP
LOX
PAEP
ANGPTL4
MIR451A
REN
SFRP1
SHBG
SOX5
EHMT1
MSC
HPSE
POLG2
CTHRC1
MSL3
OSCAR
DBP
DPEP1
ELAVL2
EZH2
DICER1
SMUG1
NUP62
ALOX15
FRZB
ARCN1
MSTN
GLS
GTF2H1
GTF2I
HFE
HMOX1
HSP90AA1
IGF2
IL1R1
IRS1
ABCC6
ITGB2
LRP5
MIR140
MIR23B
MIR27A
SMAD3
MIR338
MUC1
MYC
NFKBIA
DDR2
P4HB
DCTN4
SIRT6
ACP5
MEG3
H4C15
PTCH1
PTHLH
SEMA6A
BGLAP
IFIH1
BMP2
SLPI
SULT2A1
TIMP2
ACTG1
TPI1
ACTG2
TXNRD1
H4C9
H4C1
H4C4
H4C6
H4C12
H4C11
H4C3
H4C8
H4C2
H4C5
H4C13
H4C14
HDAC3
CCK
APLN
LPAR2
CD6
KL
LINC01672
SPRY1
SEMA4D
IRAK3
C1QTNF3
LTB4R
CNR1
CRHR1
CSF3
CST3
ADRA1A
CTSB
ADRA2B
CYP17A1
CYP19A1
DHCR7
JAG1
TSC22D3
ELF3
F2R
ALDH1A1
PTK2B
FGB
FGF13
FOXO1
KDM6B
ALPP
GAPDH
ATRNL1
GH1
PDLIM3
ABO
GPR42
GPX1
ANPEP
SETD2
GSK3B
HDAC1
HGF
NR4A1
HRAS
HSD11B2
IFNGR1
IL11
MALAT1
CCL4L1
LDLR
LGALS8
MIR152
MIR210
MIR214
ZC3H7B
MIR30A
MIR98
SMAD7
MST1
ATHS
OXA1L
NOX4
ADIPOR1
PCNA
PLEKHO1
PGR
POU2AF1
NAT10
CHD7
WDR11
MIR410
PTN
RAC2
MOK
BCHE
RDX
SAA3P
CCL4
SNCA
SOD1
SPARC
SSTR4
STAT5A
BRS3
TGM2
THY1
TTR
WNT10B
ASRGL1
CAV1
WISP3
DNER
PIEZO1
MIR708
HDAC5
TRAF2
GDF11
CPQ
POSTN
WIF1
B4GALT7
PLK3
COL1A1
COL1A2
CSE1L
OR2AG1
CTH
GPBAR1
CYB5A
CYLD
CYP1A1
CYP2B6
CYP3A4
AGT
DSPP
AHSG
ELN
EPO
ERCC2
MECOM
EXT1
F10
ALDH2
FGFR1
ZNF423
FLNA
FLT3
SATB2
LPAR3
ALOX12
QPCT
AMD1
GATA4
FGF21
AMD1P2
KAT2A
GDF2
AMH
RNU1-1
DKK2
RABGEF1
GPLD1
CTCFL
GPER1
GPR39
REM1
GSN
EFEMP2
ANXA2
HDC
HMGCR
HPRT1
PRMT1
HSPB1
HSPB2
IFIT2
IFIT1
IL12RB1
INS
INPP5D
KIT
LAMA3
LIFR
LRP1
LRP6
MIR137
MIR142
MIR182
MIR188
MIR19B1
MIR203A
MIR23A
MIR26B
MIR320A
MIR34B
MIR34C
SMAD1
ASAH1
MITF
MMP17
MTNR1B
NELL1
NNAT
NPPB
NTRK1
MIR382
ATP6V1H
ENPP1
PLCG2
POLD1
TERF2IP
POMC
PPARA
PPBP
NADSYN1
ANKH
PROP1
METTL3
CYP26B1
PSEN1
PTGER2
PTGER4
MIR498
PTMA
BAX
RAP1A
RARG
HIVEP3
TRPV4
RBP4
BRD2
GAS5
RORA
CCL11
STRA6
SFRP4
SH3BP2
P2RY12
SLC2A1
UCA1
SLIT3
SMPD1
MIR539
SOX4
SRC
AKR1D1
TACR3
TAT
MIR590
TCF7L2
TERT
TGFB3
TGFBR1
TRAF3
TTN
TRPV1
WNT1
CA2
TNFAIP8L2
CALM1
TET1
FGF23
HMGA2
DOT1L
CASR
ZNF469
PIR
HESX1
HSPB3
FLVCR2
S1PR2
CHST3
ATP6V1G1
GTF2IRD1
HDAC4
CDK1
PRKAR1A
CALCR
GHR
MIR149
MAS1
LGR6
MGP
VN1R17P
GPR166P
FZD4
TWIST1
OXER1
GPRC6A
MRGPRX3
GPR151
MRGPRX4
MRGPRX1
PLOD2
WWOX
DDIT3
ITGB5
COMT
PRKAA2
PRKAA1
PRKAB1
NPY
TSHR
FES
PPARGC1A
IGFALS
LAMC2
GSR
GPR35
SLC26A2
SOX9
ADAMTS2
TRIM16
TET2
SLC51A
RUNX1T1
RNU1-4
RAB3GAP1
PRDX3
PPP3CA
PNP
PDLIM4
NRIP1
NFKB2
KDM1A
ITGB3
IBSP
HSD17B1
FABP3
ESRRA
DUSP6
COPB2
BCAR1
AKR1B1
PPRD
PADI1
GFI1
G6PC
HPGD
C1R
NOTCH2
SLC37A4
CANT1
ANFH1
SMURF1
PRKCD
IRF2
