# Supplementary material for: Drug Investigation to Dampen the Comorbidity of Rheumatoid Arthritis and Osteoporosis via Molecular Docking Test
Source: Curr Issues Mol Biol. 2022 Feb 23;44(3):1046–61. doi: 10.3390/cimb44030069 (PMC8947408; doi:10.3390/cimb44030069)
Supplement: Supplementary file 1 [file cimb-44-00069-s001.zip › Supplementary Table S1.csv]

The number of 3,369 Rheumatoid Arthritis(RA)-related targets	The number of 1,416 Osteoporosis (OP)-related targets
PTPN22	LRP5
SLC22A4	COL1A1
TNF	VDR
CRP	WNT1
IL6ST	COL1A2
CCR6	PTH
FCGR2A	TGFB1
PADI4	TNFSF11
HLA-DPB1	CYP19A1
HLA-DRB1	TNFRSF11B
IL2RA	CALCR
IL6R	PDLIM4
IL10	GORAB
IRF5	ANTXR2
CIITA	ESR1
STAT4	ESR2
TNFAIP3	IGF1
TRAF1	IL6
TRAF6	AR
CD28	KL
CD40	REN
PTPN2	SOD2
TYK2	GPC6
RUNX1	POMC
PTPRC	CA2
AGER	GAPDH
IL2RB	GPX1
NFKBIL1	GSN
AFF3	ANXA2
REL	LTF
BLK	P4HB
CDK6	ZDHHC13
CD244	TPM4
MMEL1	HDAC5
ANKRD55	TUBA1B
GATA3	CAP1
NFKBIE	CCT2
PLD4	PRDX3
DNASE1L3	ADCY5
KIF5A	PARK7
ARID5B	MGLL
RASGRP1	CYP24A1
CSF2	ENO1
CTLA4	FGA
ACAN	FGB
RCAN1	SIRT1
AHR	DAAM2
SPRED2	PGLS
ENO1	GPD2
ANXA3	RAB7B
HLA-DQA2	IDH2
IFNG	IL6R
CCN1	LEP
IL1B	ATIC
IL1RN	PNP
IL6	OXCT1
CXCL8	PKM
IL18	PLEK
MIF	PSMA2
MMP2	PSMA5
MPO	RSU1
MTHFR	BGLAP
NCF2	CLEC11A
TNFRSF11B	TLN1
FOXP3	ACTG1
IL23A	TPI1
ABCB1	U2AF1
PON1	VCL
PTGS2	PIR
CCL21	WDR1
SLC11A1	GH1
STAT1	IL1B
TLR2	ACE
VEGFA	AGER
CXCR4	IRS2
CAT	IRAK3
ADIPOQ	MAPK14
CCN2	GHR
TNFSF14	IGF2
DHFR	CIITA
TNFRSF14	MYC
TAGAP	PCNA
IRAK1	BAX
COL2A1	BCL2
ALOX5	DSPP
GC	DKK1
HOXD13	ID4
NCF1	IFNGR1
TXNDC5	IRS1
GRK2	PLS3
FPGS	PTGER4
IGFBP3	BMP2
FASLG	RUNX2
ATIC	TNFRSF11A
PRKCQ	NOTCH2
PTGS1	PPARG
CCL8	CYP17A1
SOD2	LRP6
GGH	SOX6
B3GNT2	ALB
CP	FSHR
PLB1	HAMP
MMP12	ZMPSTE24
ACKR3	FOS
PRDM1	FTCDNL1
CD83	MMP1
ADORA2A	MMP2
CLEC12A	SLC34A1
IKZF3	SMS
FKBP5	SPARC
CXCL2	HJV
HSD11B1	AEBP1
RBPJ	SGMS2
STS	FGFR1
MMP10	PHGDH
BGN	GATA4
BMP4	GLB1
SMS	GNAS
ABCC5	SH3PXD2B
ABCC4	HFE
CTSD	HSPG2
DDX6	SMAD3
GRK6	MEN1
HCLS1	ALDH7A1
HOXD10	PRKAR1A
PXK	RAP1A
BCL2A1	FKBP10
BMP6	XYLT2
NR4A3	SMPD1
GDF5	SOX9
CAV2	SOX4
ABCC3	TACR3
GPRC5A	TERC
CD2	WRN
LHX2	CBS
MAB21L2	WNT3A
TXNIP	CHST3
ABCC2	RNU4ATAC
HAPLN1	ABCC9
GSDME	FBLN5
F2	AGPAT2
LY96	RAB31
GART	PRDM5
RGMB	TBC1D8
NR3C1	POLG2
HOXD11	IFT43
IRF8	OSBPL1A
ITGA6	CANT1
LCN2	B3GALT6
MARCKS	PROKR2
RAB8A	COL7A1
PLEK	CTNNB1
POU3F1	CTSK
DDIT4	CYB5A
GIN1	CYP11A1
BAIAP2L1	CYP11B1
PSG5	CYP27A1
NDUFA4L2	DKC1
PTK2	DMD
RAP2A	DUSP6
BDKRB2	NR0B1
CXCL6	ELN
TLE3	ERCC6
TMPO	MECOM
TNFAIP2	DOK6
ZFP36	FGF8
TFPI2	RAB3GAP1
CALD1	ZFPM2
ST6GALNAC5	TNPO3
MGARP	NR5A1
B3GNT9	G6PC
RUNX2	SLC37A4
SLC25A12	GALNS
CD3E	GALT
CD5	NSMF
ABCG2	ZBTB20
MMP14	B3GAT3
ZAP70	TINF2
DNASE2	BSCL2
HNRNPA2B1	TBL2
CD226	GK
PADI2	GNRH1
FCRL3	GNRHR
HLA-A	CAVIN1
HLA-B	GPR35
HLA-C	SLC25A4
HLA-DQA1	GTF2I
HLA-DQB1	PSAT1
ISG20	EFEMP2
TAP2	HBB
DPP4	HLA-DQA1
AIRE	HLA-DQB1
MICA	HPGD
HLA-DMB	HSD3B2
ATG5	HSD17B4
AIF1	APOE
C5	IL12A
MECP2	IL12RB1
NOTCH4	IRF5
TNIP1	ANOS1
CCR3	KCNJ8
HLA-DOA	KISS1
HLA-DPA1	LAMA3
PTPN11	LAMB3
CFB	LAMC2
SFTPD	LETM1
TSBP1	LIFR
CCL27	LIMK1
PSORS1C1	LMNA
MICB	MAP3K1
APOM	ASAH1
RAD51B	MMP14
BACH2	MST1
PRRC2A	MTHFR
DDX39B	TONSL
LST1	RRM2B
CDSN	PARN
RPP14	PDE11A
ICOSLG	PCCA
PHF19	PCCB
UBASH3A	SOST
PRKCH	MLXIPL
GSDMB	IFT52
BTNL2	NDUFAF1
COG6	PIGT
C2	WWOX
UBE2L3	RTEL1
NELFE	PEX12
KIAA1109	PLOD1
CASP10	PLOD2
MACIR	PMM2
SYNGR1	ATP7A
CD247	ATP7B
COL4A1	POLD1
COL11A2	POLG
DAXX	POR
ETFA	POU2AF1
RTKN2	WRAP53
HSPA1L	VPS53
ICAM3	NOP10
SMTNL2	CHD7
IL12RB2	NHP2
FADS1	PRKACA
MBP	WDR11
EMCN	IFT122
ATP6V1G2	NGLY1
SUPT20H	ADCY10
PSMB8	TMEM165
PSMB9	PRLR
WDFY4	TWNK
RARB	PTHLH
GPSM3	WDR35
CARD9	WDR19
TNXB	PYCR1
TPD52	DMRT3
MPIG6B	RFC2
TMEM187	SLC25A19
MYO18B	PROK2
NTN1	RPL11
SH3PXD2A	CDH23
ELMO1	IFIH1
NAT2	KRT18P57
ZDHHC20P2	RPS16P8
TMPOP1	SLCO2A1
WAKMAR2	SPIB
HNRNPA1P2	AKR1D1
NONOP2	SVIL
UBDP1	VAMP7
AP4B1-AS1	TAC3
CYP4F23P	BTF3P11
PSMB8-AS1	TCF4
MUC22	TERT
MSH5-SAPCD1	TNF
ATP6V1G2-DDX39B	BEST1
PPT2-EGFL8	CLIP2
CDH11	NSD2
TSPAN5	NELFA
TRIM10	WT1
LINC01934	MMEL1
LNCPRESS1	CDC73
LINC00824	CALCA
TSBP1-AS1	USB1
C3orf67-AS1	ARMC5
C2-AS1	POF1B
HCG9	CTC1
LOC102723407	HSD3B7
ASB15-AS1	SPRY4
LOC102724971	ZNF469
STAG1	KISS1R
NEBL	CAV1
LINC02356	PDE8B
LINC02357	GPAA1
LINC02571	BANF1
ETV7-AS1	FGF17
LINC01748	WISP3
AGPAT1	BAZ1B
CXCL13	AIP
AHSA1	SLC7A7
CDC42EP3	USP8
EHMT2-AS1	CTDP1
MDC1-AS1	TRIP11
CELF2	SLC9A3R1
TNFSF13B	HS6ST1
MTCO2P12	RECQL4
PHTF1	EIF2AK3
LINC02196	ADAMTS2
HCP5	GTF2IRD1
PAPOLA	TNFSF15
EHMT2	PTRH1
OS9	NFATC1
HTD2	P2RX7
TRIM31	WNT16
CHI3L1	SPP1
FAM107A	CNR2
NRM	ARCN1
IL17F	GCG
SMIM40	PTH1R
NLRP3	CASR
CSMD3	FGF23
PHACTR3	ADIPOQ
RPL3P2	CCL27
IP6K3	FDPS
CLIC1	ALPP
CCR5	ATRNL1
ZPBP2	GC
RAVER1	PDLIM3
CNTFR	LIN28B
RBM45	ATHS
FLACC1	PIK3CA
TRIM40	PIK3CB
MUCL3	PIK3CD
SGCZ	PIK3CG
ATF6B	NAT10
CRH	SLPI
CRK	ASRGL1
CRYGD	CST3
ASB15	AKT1
MAPK14	FGF2
DRAIC	IL1RN
CSNK2B	MIR214
IL34	NFE2L2
CSTF3	MAPK1
IL23R	SHBG
LINC01104	KLF10
ZNF595	VEGFA
ERICH1	VKORC1
CYP21A2	SEMA3A
DGKQ	CDX2
MDGA2	POSTN
ZNF679	NLRP3
CLYBL	CRP
DLG2	DBP
EGFR	AGT
C3orf67	GABPA
TRIM39-RPP21	HSD11B1
EPHB2	IL1A
AKT1	IL17A
ESR1	ZC3H7B
ALB	MMP9
FCGR3A	PLEKHO1
FCGR3B	SERPINA1
JAZF1	ACTB
NKAPL	SFRP1
FGF2	BMP4
GPC5	SP1
DKK1	ENSG00000196689
ABCF1	PERCC1
PLCL2	CXCR6
PDS5A	PPARGC1A
FN1	CLCN7
SIRT1	CSF1R
TNPO3	ADRA1A
SDF2L1	ADRA2B
IL27	CYP1A1
HCG27	CYP27B1
WDR27	EDNRA
GABBR1	ELAVL2
ASF1A	EPHB2
RNF19A	ESRRA
RCHY1	PTK2B
LY6G6F	THSD7A
MAGI3	ANGPT1
POLDIP2	GPR42
FBXW8	ANPEP
GCH1	SETD2
GEM	NR3C1
HLA-S	HGF
GFRA1	HMOX1
DKK3	HSD17B2
IL37	LCT
IL17B	LEPR
HPGDS	LRP4
GNL1	MIR148A
GPI	MIR155
LINC00294	MIR203A
CXCR3	MIR34A
HECTD4	MMP13
TMEM235	MIR338
HCG22	NOS3
GSTM1	SERPINE1
GSTT1	SIRT6
GUCY1B2	ACP5
HIF1A	MAPK3
HLA-DOB	PRL
HLA-DPB2	ACKR3
HLA-DQB2	ACE2
HLA-DQB3	LGR6
HLA-DRA	BRD2
HLA-DRB4	BMI1
HLA-DRB9	ST3GAL4
HLA-G	SSTR4
HMGB1	BRS3
HSPA4	TM7SF2
HSPD1	TNFRSF1B
ICAM1	TTR
IFNA1	WNT5A
IFNA13	LPAR2
IGF1	MSC
FAS	HDAC4
IL1A	TRAF2
IL2	COMMD3-BMI1
IL4	NAMPT
IL7	GDF11
IL9	GPNMB
IL13	CRTAP
IL15	KHDRBS1
IL17A	HPSE
ILF3	MALT1
CXCL10	MRGPRX3
AR	MRGPRX4
ITPR3	PLK3
JAK1	GPR151
JAK2	CSF1
JAK3	CSF2
GALNT18	ADRB2
KDR	CYP2B6
KIR3DL1	CYP3A4
ZKSCAN4	DDOST
TMEM179	OXER1
SFTA2	ZNF384
COL11A2P1	DPEP1
LEP	DPP4
LGALS3	JAG1
LINC02649	METTL21C
LINC02656	AHSG
GATA3-AS1	LINC00311
LMNA	EZH2
LINC01185	ALDH2
LINC00243	GPRC6A
MCCD1	FES
TRIM26BP	FOXO1
MTCO3P1	MCF2L
LTA	SATB2
MIR146A	SIRT3
MIR155	MACF1
MIR223	LPAR3
DDR1-DT	ALOX12
HCG18	ALPL
HCG17	QPCT
MBL2	GALNT3
MEFV	MRGPRX1
MAP3K4	KAT2A
MMP1	GGCX
MMP3	AMH
MMP9	ACAD8
MMP13	IL17B
BCL2L15	GLP1R
MYL8P	GPER1
MSH5	GSR
MSI1	GSTT1
MT-CO2	HDAC1
MTF1	HIF1A
MTX1	NR4A1
LRRC18	FOXA1
NFKB1	HSD11B2
GNE	HSPB1
NOS3	HSPB2
ACR	HSPD1
NUP88	IDUA
IL20	IFNB1
IL22	IGF1R
SNHG32	IL10
PBX2	ITGA1
CPA4	JUN
PDCD1	ENSG00000279576
PDE2A	LRP1
WNT16	LTA
RAB14	MIR139
CYRIB	MIR140
SERPINA1	MIR142
PIK3CA	MIR144
PIK3CB	MIR146A
PIK3CD	MIR182
PIK3CG	MIR223
PLCL1	MIR23B
IL17D	MIR27A
PLG	SMAD2
GDAP1	ARSA
KRT20	MAS1
CCHCR1	MMP3
NECAB2	VN1R17P
POU5F1	GPR166P
RSBN1	MUC1
RBFOX1	NELL1
PPIAP9	DDR2
VPS37C	NOX4
ENOX1	IL20
KIF26B	ARHGEF3
PPP1R10	SBDS
ACOXL	CXXC5
TCP11L1	ATP6V1H
CDK5RAP2	PON1
ZNF302	PPARA
MAPK1	MEG3
MAPK8	MAPK8
PRL	ANKH
PRTN3	RETN
TRIM39	CA10
RETN	MEPE
PSMA4	MIR488
PRDM10	PTN
VARS2	PTPN11
MIR499A	SQOR
PRR12	MOK
DENND1A	HIVEP3
ANO8	TRPV4
NCOA5	RBP4
C6orf47	RNU1-4
LY6G5B	RPS5
LY6G6D	SALL1
IL21	SFRP4
RARA	BMP7
BCL2	SLC12A3
RELA	STAT1
ACTB	TAZ
RIT2	TGM2
RNF5	TPH1
RPL37A	TRAF3
RPS18	TRAF6
RPS19	TRPS1
S100A8	UGT2B17
SAA1	CXCR4
VPS52	FTO
CCL2	EHMT1
CCL5	THSD4
CCL20	CCDC170
CXCL12	FZD4
PRDM16	CAT
SELE	BHLHE40
CLSTN2	SQSTM1
NOD2	HSPB3
LINC00452	IL32
HLA-DPA2	NOG
GORASP1	CD38
SKIV2L	CLOCK
WNK1	RAPGEF5
PCDH15	ABI1
CASTOR1	HOTAIR
SLC6A11	ZGLP1
SLC19A1	MIR708
SOAT1	MIR885
SPP1	MIR543
STAT3	MIR874
SNORA38	MIR889
BSG	MSC-AS1
SUOX	CASC11
SYT1	MIR1292
TAPBP	MIR1270
BTF3P11	MIR1297
TCF19	MIR2861
BTK	LINC01672
TRBV20OR9-2	TMX2-CTNND1
TEC	MIR4516
TGFB1	ZBTB40-IT1
TIMP1	TSPAN5
TLR3	LRPPRC
TLR4	TOB1
TNFRSF1A	ANGPTL7
TNFRSF1B	MIR8084
TP53	CDK9
TRPS1	SPRY1
DCDC2C	CBSL
TYMS	AKR1A1
VARS1	CDR1
VCAM1	TUBB3
VDR	ATG7
VIM	MAB21L2
VIP	AHSA1
TRIM26	TRIM16
ZNF175	CAMKK2
ZSCAN26	TNFSF13B
DDR1	DLL3
DDA1	ZNF266
FTO	STARD3
BAG6	LOC110013312
GPANK1	CHAD
HSD17B8	WWP1
OR2H2	DUSP14
RNASEH2B	AKR1C4
AIMP2	CIT
AGBL2	WIF1
RPP21	ADCY6
ATAT1	AKAP11
SPSB1	C1QTNF3
ALPK1	C1QTNF4
CUL5	CTHRC1
SLC44A4	CLC
VWA7	CLCN5
LY6G6C	CLU
LY6G5C	MSL3
ZNRD1ASP	RXFP2
PRRT1	PLIN2
EGFL8	CCR5
CDR3	LTB4R
OR5V1	OSCAR
OR12D3	COL4A4
CASP3	COL9A3
UQCC2	COL11A1
DHX16	COMP
PGBD1	COMT
HAVCR2	ADM
AIFM2	SLCO6A1
CEP89	CPE
PPIL4	CPT1A
TNFSF11	CREB1
TNFRSF11A	CRHR1
SYNGAP1	CRK
STK19	CRX
NAV2	CRY2
TRIM15	CSE1L
CCNG2	CSF3
SOCS3	OR2AG1
IL33	ADRA1D
RABEP1	IL34
IL32	CST5
CD14	IGSF23
MS4A1	CTH
PPT2	PDIK1L
GRAP2	CTNND1
FADS2	CTSB
GABBR2	GPBAR1
CLOCK	XXYLT1
CD40LG	CTSZ
CD44	CX3CR1
MDC1	CYBB
CD68	CYP1B1
N4BP1	VPS13B
PRORP	DBH
RIPOR2	DDIT3
CTIF	DECR1
SMG7	TMEM64
TNFSF15	DLX5
EBI3	DNASE1L3
CDKN2A	AGRP
CNTRL	TSC22D3
CDC42EP1	SLC26A2
COMP	EGFR
PARP1	AHR
CX3CR1	EPHA2
ACE	SLC51A
FCGR2B	FLCN
FOXO3	STOM
FOS	ETFA
HAVCR1	EXT1
HLA-DMA	F2R
IL3	F10
JUN	ALDH1A1
CX3CL1	FABP4
THBS1	FABP3
CCR2	FANCC
LRPPRC	FASN
FSTL1	FGF13
LINC02605	CILK1
CSF1	SIRT2
CARD8	KDM1A
IL4R	KDM4B
IL7R	SAMD4A
MMP8	FOXO3
WG	ZNF423
PRKN	AKR1B1
SOST	KDM6B
TREM1	FLII
MAPK3	FLT3
C19orf10	BICD2
PTX3	DICER1
RFC1	ANGPTL2
CXCR5	CLCF1
ADAM17	FOSB
TPO	SEC14L2
C3	SMUG1
ARHGEF5	NUP62
SYVN1	ALOX15
TNFRSF6B	IL27
IL18R1	MTOR
TIMELESS	FRZB
PTGES	RICTOR
SEMA3A	FYN
ANP32B	SLC41A1
CDAN1	NPNT
CTSK	DCAF13
CBLL2	RNF19A
ETS1	WWTR1
F2RL1	DNM3
IFNL1	POLDIP2
ANGPT2	AMD1
CD274	FGF21
ICOS	AMD1P2
CFH	GBP1
IL12B	GDF2
KIR2DS1	MSTN
LPA	AMFR
LIN28B	GFI1
NFE2L2	RNU1-1
NOS2	GJA4
OSM	NOX1
P2RX7	IL37
SERPINE1	HPGDS
MBL3P	EIF3K
PML	RABGEF1
PPARG	GLO1
S100A9	GLS
SAA2	ABO
CCL3	GPLD1
TRIM21	CTCFL
TAC1	SIGLEC15
TLR5	RSPO1
C4B	GPR39
MUL1	GRN
CALR	OSTM1
CASP1	GSTM1
TNFSF13	GSTM3
CD19	GSTP1
CD34	GTF2B
CD69	GTF2H1
C4B_2	SNX10
KLRC4-KLRK1	PKN3
ADM	PADI1
HT	ANXA1
DMD	HBM
ESR2	CXXC1
KLRK1	UBE2K
TBC1D9	HLA-A
FLT1	HLA-B
FOLR2	HMGCR
IL17RA	HNRNPL
GABPA	HP
GCG	HPRT1
GLP1R	PRMT1
ANGPT1	APEX1
IGHV3-69-1	HSD17B1
GZMB	HSP90AA1
HP	ICAM1
AGBL3	ASB16-AS1
IL16	STING1
IRF4	GOLGA6A
ITGAV	IFIT2
KIR3DL2	IFIT1
LAIR1	IFNG
LGALS9	IFRD1
LIF	IGFBP5
MDK	FASLG
MYD88	IL3
NOTCH1	IL6ST
IL21R	CXCL8
CLEC4A	IL15
TLR7	INS
GDE1	INSL3
TLR9	IREB2
BANK1	IRF2
MAP2K7	ABCC6
HAMP	ITGAV
BDNF	ITGB1
CCL7	ITGB2
BRAF	JAK1
TEK	JAK2
C4A	JUNB
SUMO1	JUND
BEST1	GSTK1
WNT5A	KIT
XRCC1	IFITM5
ZBTB16	LBP
CAST	ASIC2
CASP8	LOX
TNFRSF25	MIRLET7C
ADAM15	MIRLET7G
NR1I2	MIR100
CD86	MIR106B
ADA	MIR10B
KIR2DS2	MIR122
CDKN1A	MIR126
NFAT5	MIR137
LILRB1	MIR149
BTG3	MIR152
CISH	MIR154
TNFRSF13C	MIR16-2
CCR7	MIR185
CNR2	MIR187
SLCO6A1	MIR19B1
CREB1	MIR200A
CTSL	MIR221
ADRB2	MIR23A
CYP1A2	MIR25
OLIG3	MIR26B
DHODH	MIR30A
DNMT1	MIR30B
EGR1	MIR320A
FCGR1A	MIR34B
NLRP1	MIR96
FOSB	MIR98
MTOR	SMAD1
ACAD8	SMAD4
B3GAT1	SMAD5
GSTM2	SMAD6
GSTP1	SMAD7
TNC	SMAD9
APOE	MARK3
IGF1R	MBL2
LINC01193	MCM6
IGHG3	MECP2
IL12A	MGP
ITGAM	MITF
ITGB1	ACHE
JUNB	MMP17
JUND	MARCHF11
GSTK1	MIR328
KLRB1	MIR339
RPSA	MIR342
LGALS1	MIR373
MIR126	MST1R
MIR22	MT1G
MIR221	ATP6
MIR34A	MTNR1B
MCL1	MYOG
MDM2	NDUFAB1
CXCL9	ATP12A
NFATC1	NFKB1
NR4A2	NFKB2
HSPA14	NFKBIA
PLA2G1B	NNAT
PLAU	GNE
PTEN	NPY
PTH	SLC11A2
CXCL16	ACR
RAC1	NTRK1
RARRES2	ROR2
TNFRSF17	NTS
ROS1	MIR375
S100A4	ATP4A
S100A12	OGN
SP1	OXA1L
MAP3K7	PAEP
TRB	DELEC1
TSPO	PAH
TM7SF2	MBL3P
VPS51	ADIPOR1
VEGFC	ANGPTL4
DHX40	DCTN4
TSLP	CRBN
SOCS1	PHF20
TNFSF10	GOLM1
TNFRSF10A	DCDC2
CFLAR	ENPP1
SQSTM1	SUFU
CD80	PFN1
ADAMTS4	ABCB1
GDF15	IL17D
CD38	PLG
HOTAIR	PLXNA2
ZGLP1	SEPTIN4
IL18BP	TERF2IP
NAMPT	TMCO1
RABEPK	PPBP
LANCL1	TET2
CDKN2D	TUG1
NXF1	RMND1
LOC105379528	GPATCH1
KHDRBS1	RCBTB1
CXCR6	DRAM1
MALT1	LGR4
EBNA1BP2	H4C15
H3P13	PLXNA3
H3P28	BMP2K
LRG1	PRKAA1
CLU	PRKAA2
SERPINA3	PRKAB1
CCR4	VPS35
CR2	PRKCD
CRABP2	DCAF6
CSF1R	USE1
CTNNB1	SLC22A11
CYBB	NKRF
DECR1	MAPK7
ATN1	C19orf10
S1PR1	MAP2K7
LPAR1	PROP1
EDNRA	METTL3
EGF	LGMN
F3	PYY
F9	BACH1
MMRN1	SMURF1
FOXC1	SALL4
FLNB	PTCH1
SEC14L2	PTEN
FPR2	DANCR
BBC3	MIR451A
GLB1	MIR485
IGHV3OR16-7	MIR498
IGHV3-52	MIR503
TRBV16	SEMA6A
TRBV7-9	PTMA
TRBC1	MIER1
GPT	ZNF410
GRN	PTPRF
RMC1	PTX3
IL19	BCHE
ANXA1	RAN
ACACA	RARG
HLA-DRB3	RARRES2
HOXD9	KDM5A
APC	PLEKHA1
HTR2A	RELA
ARMH1	CPAT1
IFNB1	GAS5
IGFBP5	RORA
LCE3B	RPGR
LCE3C	RPL29
IKBKB	RPL31
IL5	RPLP0
CXCR2	MIR455
IL10RA	BDNF
ITGA1	S100A4
KIR2DL2	S100A12
KLRC1	S100P
SUMO4	SAA1
LOC390714	SAA3P
LBP	ATXN1
LOX	BGN
MIR10A	CEACAM1
MIR145	CCL2
CD46	CCL11
MIP	CCL20
MMP19	CX3CL1
PAEP	CXCL12
ANGPTL4	NOD2
PECAM1	SELENOP
PGF	SET
PRKCA	STRA6
IL26	NSD1
PSMD7	GREM2
MIR451A	GORASP1
CCND1	PDIA2
REG1A	SMURF2
REN	DEPTOR
S100A1	BMP1
S100B	TMEM135
CCL3L1	BMP3
CXCL5	WNK1
SELL	SLC2A1
SELP	UBE2Z
MAP2K4	WNK4
SFRP1	UCA1
SHBG	NCF1
SLC22A5	SLC7A1
FSCN1	SLC12A1
SOX5	BMPR1B
TAP1	SLIT3
TBX5	SMARCA1
TPMT	SNCA
C5AR1	SOAT1
TXN	MIR539
VWF	MIR545
STEAP4	MIR542
EHMT1	SOD1
CD276	SPI1
IL1F10	SPTBN1
USO1	SRC
TP63	BRCA1
CD1C	SRM
ARHGEF2	STAT3
TIMD4	SULT2A1
MSC	SYN2
CD27	SYT1
ADAM10	TAC1
DDX39A	TAT
SPRY2	HNF1A
SIK1B	MIR449B
KLF2	MIR579
NOD1	MIR590
PDPN	TCF7
TRAF3IP2	MIR618
HPSE	TCF7L2
LILRA3	TFRC
ADRM1	TGFB3
ADAMTS5	TGFBR1
CD160	THY1
SLC7A9	TIMP1
POLG2	TIMP2
PRRT2	TLR4
ACOT7	TNFRSF1A
CTHRC1	TP53
MSL3	TRIO
CCR1	TTK
OSCAR	HIRA
SIK1	TWIST1
CD55	CCR2
DBP	PLIN4
GADD45A	TXNRD1
DNMT3B	MRPL49
DPEP1	VCAM1
E2F2	XIST
TYMP	CA8
ELAVL2	ZNF143
PRSS55	PRDM2
EPHB1	SLC25A20
ERBB2	MLPH
ERG	BRCC3
EZH2	KREMEN2
FCGR1B	TNFAIP8L2
FCN1	AIMP2
FHL1	LRRK1
FLG	SEM1
ACSBG1	AGBL2
FLT3LG	MAP9
CLEC16A	WLS
DICER1	DOCK5
SMUG1	CALM1
NUP62	TET1
SH3BP4	COASY
ALOX15	KDM7A
FRZB	SETD7
AOC1	HMGA2
ARCN1	WNT5B
MSTN	KCNH6
GDNF	NIPA2
SGSM3	VANGL1
GLS	NRIP1
PYCARD	H4C9
CXCL1	CASP1
GTF2H1	H4C1
GTF2I	CASP3
GUSB	H4C4
GZMA	H4C6
HFE	H4C12
HLA-DRB5	H4C11
HMOX1	H4C3
HOXC6	H4C8
HSP90AA1	H4C2
APOB	H4C5
IDDM8	H4C13
ACTBL2	H4C14
H3P44	PIP5K1B
IGF2	KAT8
IL1R1	STK24
CXCR1	DOT1L
AQP1	FNDC1
TNFRSF9	RSPO3
IRF1	CAV3
IRS1	RUNX1T1
ITGA4	RUNX3
ABCC6	CBFB
ITGAL	PDE5A
ITGB2	INPP4B
KIR2DL1	HDAC3
KLRC2	CCK
KLRD1	KAT2B
NPSR1	NR1I2
LRP5	APLN
LTB	HAP1
ARNTL	ARTN
MIR140	IL33
MIR143	PCSK7
MIR20A	BMP15
MIR23B	MGME1
MIR27A	DNER
MIR17HG	GPR55
SMAD3	S1PR2
MAP3K5	PRDM6
FOXO4	CER1
MPG	GRAP2
MPP1	MUC16
POTEKP	CD80
MIR323A	GGPS1
MIR338	ATG5
MSRA	ATP6V1G1
MTR	BCAR1
MTRR	CD40
MUC1	CD44
MYC	TRAF4
GADD45B	TESMIN
NCAM1	KDM4A
NFKBIA	PUM1
DDR2	PIEZO1
OGG1	CDK1
OLR1	ZBTB40
P4HB	MAFB
PCSK6	CDH1
PAK3	DGCR2
DCTN4	C4orf3
GP6	MIR409
TLR8	RAC1
PDE3A	RAC2
NCKIPSD	RBBP4
SIRT6	RDX
PADI3	REL
SERPINF1	MIR410
PF4	VIP
PFKFB3	CACNG1
PIK3R2	CCL4L1
SLCO1C1	TRIM63
ACP5	CD14
PPIA	CD34
ASPN	CRNDE
SLC52A1	UMOD
ADI1	C3
MEG3	CCL4
H4C15	SOX5
PRKCB	FLNA
PROC	PPWD1
HTRA1	SNHG1
PSMD12	DGCR5
PTCH1	IL36A
PTHLH	GLI2
SEMA6A	GNAI2
SIGIRR	REM1
HRH4	ADGRF5
RHO	ETS1
BCR	IL18BP
RPS6KA3	CPQ
BGLAP	SEMA4D
CCL13	COL9A1
CCL18	ADRB1
CXCL11	TMPRSS6
SDC1	EGR3
IFIH1	MT2A
POTEM	NEO1
ST6GAL1	NPPB
BMP2	MIR422A
RAPH1	PLCG2
SLC22A1	GPR87
SLPI	FBXW7
SST	DHTKD1
STAT5B	ITLN1
SULT2A1	MIR331
ABCC8	IBSP
TACR1	ZBTB8OS
TRA	LGALS8
TFF3	MIR210
TIE1	CNR1
TIMP2	MDM2
TIMP3	STAT5A
ACTG1	MIR384
TPI1	PSEN1
CRISP2	MIR483
ACTG2	PSEN2
MUC5B	MIR188
TNFSF4	IL11
TXNRD1	GSK3B
VIL1	TNFRSF25
VTN	DKK2
YY1	DHCR7
VTCN1	TTN
SCD5	NADSYN1
PDCD1LG2	GPT
SLC7A5	SPIDR
ADAMTS12	LHX4
TLR10	HESX1
CAMP	SOX3
H4C9	NUP107
H4C1	MRPS22
H4C4	POU1F1
H4C6	OTX2
H4C12	PSMC3IP
H4C11	LOC102724197
H4C3	GGTLC4P
H4C8	GGT2
H4C2	GGTLC3
H4C5	GGTLC5P
H4C13	GGT1
H4C14	GGTLC1
PRAM1	SMN2
SPZ1	SMN1
FCRLA	DKK4
ORAI1	DNMT1
PIK3R3	SP7
ABCC11	TENT5A
BECN1	GCM2
FADD	INPPL1
CD84	TCIRG1
HDAC3	LDLR
CCK	TSPAN12
APLN	FN1
PER2	DDX53
CCRL2	FGF19
FCGR2C	COPB2
LPAR2	FUS
XPR1	CD6
CD6	PTGS2
ASIC3	MT-CO2
CD163	MTCO2P12
KL	FLVCR2
FHL5	RPS19BP1
ENTPD1	P2RY12
BMS1	EOS
CDC42	WNT10B
SCO2	TSPAN6
MIR760	TNFSF10
SH2B3	IGFALS
LINC01672	EPO
RPL17-C18orf32	ELF3
LINC-ROR	NR3C2
ADAM8	MIR382
CDK2	QRSL1
CALCRL	MDK
PRG4	LCN2
SPRY1	ESR
RAMP2	CB2
CCL26	STS
WARS2	CB1
LINC02210-CRHR1	ODF
SEMA4D	PGR
CEBPD	IL3RA
KAT5	PTGER2
IVNS1ABP	GLP2R
EBP	RSVF
CTSC	CA
CFTR	FE
CCR9	ITGB3
CHAT	PTH2R
PSIP1	ITGB5
IRAK3	BRF
KLF12	PTK
SAAL1	17BHSD
TIRAP	BMND1
MIR155HG	OPPG
CHUK	BMND18
C1QTNF3	NPHLOP1
C1QTNF6	NPHLOP2
TADA1	BMND15
LTB4R	BMND16
CNR1	BMND8
PPARGC1B	OOCH
COX8A	CDL
CPB1	OI1
CR1	LPI
ATF2	OHS
CREBBP	MRXSSR
CRHR1	GO
CSF3	SOS
CSK	GLASS
CST3	BMND12
ADRA1A	BMND3
CTSB	IL4
ADRA2B	MDMHB
BTLA	HIES1
CYP2D6	SGMRT1
CYP3A5	EVR4
CYP17A1	HFS
CYP19A1	MNK
CYP26A1	GTPTS
DNAJB1P1	CRMCC1
NLRP6	OI12
DHCR7	CDG2K
AFP	OI13
DNASE1	PPNAD4
DNTT	THC6
DR1	ODG8
DRD2	BMND7
JAG1	ZBTB40IT1
TSC22D3	TSHR
DUSP1	DKCA1
EDN1	EDSCL1
EFNB1	PITA4
EIF4EBP1	PWS
ELAVL1	HGPS
ELF3	HSAN2A
ELK3	CELIAC1
EPAS1	COFS1
FBL	CSTLO
ETS2	STWS
F2R	DKCB1
ALDH1A1	ODG1
PTK2B	PDB5
FCER2	PRIMS
FCN2	LATHOS
FGB	POF2B
FGF1	DKCX
FGF13	ANFH1
CASC3	LDS2
COG2	PPNAD1
FOXO1	OI8
KDM6B	ADCAD2
FLT4	ARCL2B
BRD4	CGL4
ALPP	DKCA2
TMEM158	DKCA3
ASPM	NGPS
GAPDH	OI15
ATRNL1	MDPL
GAS6	MCAHS3
HSPB8	IMD12
GH1	PCH2E
CBLIF	ANALBA
LAMP3	MSSGM1
HPLH1	GPIBD15
PDLIM3	EDSCLL2
ABO	RTS1
CCR10	BMND2
GPR15	FWS
VSTM1	RECQL2
DLL1	PHP1A
TRAV29DV5	CCD
GPR42	EDSSPD1
TRAJ60	C1R
TRAC	AIMAH1
GPX1	ARCL1A
ANPEP	THES1
SETD2	DTD
GRP	OI2
GSK3B	GDD
MSH6	OPTA2
SENP1	FEO
A1CF	CSB
TBX21	JBS
SLC40A1	CYP26B1
HDAC1	ODCD
HDGF	WBS
ADGRE2	PPRD
HGF	CTX
ANXA6	CED1
HIP1	WARBM1
NR4A1	CARASIL
HRAS	PBD1B
HSD11B2	TTD1
HSPA8	PENTT
BIRC5	RHYNS
DNAJB1	SEMDJL2
ICA1	EDSKSCL1
ID1	FBS
IFNGR1	KTLS
IGFBP1	JDSCD
IGHA1	MADA
APP	FTHS
APRT	MPS4A
KLK3	MPS4B
IL1RAP	SJS1
IL5RA	OI3
IL9R	OI9
IL10RB	BRKS1
IL11	PBD3B
IDO1	RTS2
INHBA	SEMDJL1
INSR	WMS1
INSRR	WND
AQP9	OPTA1
ITGA2	TOD
ITGAE	FXS
ITGAX	MRXS35
AREG	GKD
KCNMA1	TARPS
ENSG00000279576	PPNAD2
KIR2DL3	HH4
KIR2DS5	PHP1C
KLK1	PPHP
KNG1	DBA6
ARG1	DBA7
KPNA1	LDS3
CCL4L1	ARCL3B
LDLR	HH9
LGALS2	HH15
LGALS3BP	HH17
LGALS8	HH18
LIG4	HH19
LRPAP1	HH20
SH2D1A	HH21
MIR132	BMND17
MIR152	AIMAH2
MIR17	OI17
MIR192	SMABF1
MIR210	SHAPNS
MIR214	GINGF5
MIR222	OPTA3
ZC3H7B	MC1DN11
MIR30A	SMDCD
MIR98	PRS
SMAD7	BMND5
MCAM	BMND9
MET	ACTG2
MFAP1	PPP3CA
MFAP4	CCKBR
MKI67	ERCC2
ASIP	LMNB2
MOG	ZAP70
MRC1	HDC
MRE11	IL1R1
ZFAS1	HRAS
MIR346	NOTCH1
ASPA	TEC
MST1	IRF8
COX1	INPP5D
MUTYH	S1PR1
MYO9B	FUT7
ATHS	SH3BP2
ATM	RPL5
NGF	B4GALT7
NHS	TGIF2
NME1	BTK
NOS1	CYLD
NOTCH3	SOX8
NPPA	GPR48
NT5E	MTND5
ODC1	RIN2
OXA1L	XPA
G0S2	MIR34C
NOX4	ACKR1
PAK1	BMNCR
PAM	SLC37A3
PAX5
ASCC1
ADIPOR1
PCNA
PLEKHO1
PDC
TNFRSF12A
TRPV2
PDE4A
PDE7A
PDGFRA
ENPP2
ADA2
PGR
PITX2
PLA2G4A
TREM2
POU2AF1
ARL15
AHI1
ATG16L1
NAT10
PRELP
CHD7
WDR11
MAP2K1
CCL28
SLC12A9
CEMIP
AICDA
MIR410
KIDINS220
MIB1
PTN
CIP2A
PHRF1
BAK1
RAC2
MOK
RAF1
BCHE
PLAAT4
RB1
UBL5
RBP2
RDX
RNASE2
BCL6
RNF2
IGAN1
RORC
RPL17
SAA3P
SAT1
CCL4
CCL17
CCL19
CCL22
CCL25
SDC2
TINAGL1
SEMA4A
CLEC7A
AGXT2
SLC2A3
SLC6A2
SUMO3
SUMO2
SNCA
SOD1
SOD3
SPARC
SSRP1
SSTR4
STAT5A
STAT6
BRS3
CNTN2
TBCA
GCFC2
TG
TGFA
TGM2
THBD
THOP1
THY1
TIA1
TLR1
TTR
POTEF
TNFRSF4
TYROBP
UQCRFS1
VPREB1
WARS1
WNT3
WNT10B
YWHAZ
CA1
IL1R2
IRX1
ADIPOR2
RHBDF2
ASRGL1
TAM
CAPG
FCRL4
JAM3
LOH19CR1
CASP5
ROPN1L
CASP7
NLRC5
MINDY4
CUL1
IL17RC
SEMA7A
UBASH3B
CAV1
SERPINH1
TNFSF12
TNFRSF10B
IL18RAP
NRP1
WISP3
SPHK1
MBD4
MBD2
PGLYRP1
PSTPIP1
CD1D
PDCD5
INTS4
CD8A
DNER
KLF4
CD22
TNFRSF8
ADAMTS3
TBPL1
CD48
IKBKE
SDC3
FAM53B
CD70
HDAC9
ADGRE5
PIEZO1
KEAP1
SPATA2
CDKN2B-AS1
MIR708
MIR887
C20orf181
HDAC6
HDAC5
BCL2L11
TRAF2
MIR1246
MIR1908
TMED7-TICAM2
MIR762
AAA1
PARP2
DNAJB6
SLC17A4
GAPLINC
LOC100505909
LOC100506023
CNNM3-DT
OCLN
CASP12
H3P43
P2RX5-TAX1BP3
DNM1L
MIR4701
MIR4764
PSC
PTPRU
MIR5571
MIR5100
G3BP1
CHST4
CDK4
CDK7
GDF11
RASGRP2
SLC17A2
MIR6089
MIR6716
MIR6785
CDK2AP2
IRX5
THRIL
CDKN1B
FSTL3
LOC102724334
LOC102725035
LILRB2
DNAJA2
ADAR
CDKN2C
CRISP3
CDKN3
CDR1-AS
CPQ
SPAG11B
YAP1
PRMT5
CFDP1
TMEM147
MERTK
CLEC10A
FST
CREB3
SEMA6B
CEBPB
SEMA3C
MYBBP1A
CIB1
ZNRD2
UPK3B
CERNA3
BATF
CECR
ARPC1A
IFI44
NPC2
LOC106007493
TRIM3
CENPE
POSTN
DCTN6
YME1L1
MAP3K2
MASP2
LOC107987462
CYSLTR1
NEU3
CEACAM8
LYVE1
JTB
SUB1
TMED2
IFI44L
RAB40B
ERVK-32
IL24
LILRA1
LILRB3
LILRA2
PIM2
C5-OT1
TPPP
DNAJB4
RCAN3
CHGA
IL1RAPL1
KAT7
ADAMTS7
TREH
WIF1
CHEK2
CHN2
CHP1
TREX1
B4GALT7
CHRM3
CDCA5
SLC46A1
VSIG4
GLCCI1
CHRNA7
DBA2
UCN3
CIRBP
H3P8
H3P23
H3P19
H3P40
ADCYAP1R1
PRAP1
TPP1
CYP2R1
CLTA
TPH2
CMKLR1
GGT6
PLK3
CNN2
COL1A1
OSCP1
COL1A2
COL4A5
COL9A2
COL12A1
KLF6
ADAD1
ZFP42
CD109
CPA1
CPB2
CLDN7
CPOX
CRABP1
CRHR2
CRKL
ADORA3
MUC17
NRSN1
SIRPA
CSE1L
PIWIL4
CSF2RA
CSF3R
OR2AG1
CSNK1E
PWAR1
B3GNTL1
PTPRVP
CTH
CTRB1
COMMD1
GPBAR1
RMDN2
CTSS
CUX1
CYB5A
CREBRF
CYBA
CYLD
CYP1A1
AMOT
ADRB3
CYP2B6
CYP2C19
CYP2E1
CYP3A4
DCC
DCK
IFNLR1
KANK4
DEFA1
DEFA3
IDO2
AAVS1
NQO1
SARDH
DNAH8
DOCK2
AGT
DSPP
DUSP2
AGTR1
DUSP8
DVL2
DYRK1A
AGTR2
S1PR3
EDNRB
EFNB2
EGR2
AHSG
NLRC3
EIF4E
EIF4G1
ELANE
A2M
ELN
EMD
MARK2
TIGIT
ENG
C9orf72
EPHA1
EPHA3
CLN8
EPO
LVRN
ERBB3
ERCC2
EREG
AKT2
ERV3-1
ESRRB
MECOM
EXT1
ALCAM
F10
ALDH2
FABP5
FAP
FAT1
UNC5B
ALDH1A3
DLEU7
EFEMP1
FCGRT
FGD1
FGF4
FGF7
FGF9
FGFR1
FGFR3
FHL2
VEGFD
IKZF2
NR1I4
PUF60
FOXJ3
SACM1L
CD93
SNW1
P2RX2
FOXJ1
MAST3
ZNF292
MON2
SMG1
ZNF423
TAB2
CIC
FLNA
PHLDB1
FLT3
ARC
SATB2
SYNM
COTL1
HARS2
FOLR1
CABIN1
SNAPIN
DDAH2
LPAR3
FPR1
DDAH1
FAM215A
AMACR
CLEC5A
CD2AP
HSPBP1
PPP1R15A
PLD3
BRD1
ALOX12
ABCA4
ALOX5AP
SPESP1
FTL
FUT4
ZBTB38
EBF3
TAC4
PCSK9
CIZ1
QPCT
PRDX5
PART1
POT1
NCR3
IL4I1
IBTK
LRIG1
PYDC1
LRIT1
KIFBP
GARS1
AMD1
GATA1
FBXO2
GATA2
CLEC4E
GATA4
FGF21
AMD1P2
GCHFR
GCK
KAT2A
SLC17A5
GCY
GDF2
GREM1
AMH
B4GALT1
RNU1-1
GHSR
SMR3A
GJA1
AMPD1
SIGLEC7
LAT
PELP1
DKK2
IL36B
SIGLEC9
GCLC
BMP10
RABGEF1
GLI1
APOBEC3C
GNA12
GNAQ
GNB3
GNS
GPC1
GPLD1
IFNL2
GPR3
ANG
CTCFL
NEAT1
UTS2R
IGHV5-78
IGHV1-69
MIF-AS1
GPER1
CYP4V2
TRBV28
TRBV27
TRBV20-1
TRBV14
TRBV6-7
TRBV3-1
TRBV2
GPR39
TRBC2
TRAV5
GRK5
GRB2
IGKV3D-15
GRIA1
IGKV1D-8
IGKV3-20
IGKV2-29
REM1
LAMTOR2
RGCC
HIPK2
GRIK4
STXBP6
UHRF1
CXCL3
PDIA3
GRPR
GSN
GTS
GYS1
EFEMP2
GZMM
ANXA2
HAGH
HARS1
HAS1
HAS3
HCRTR1
HDC
ANXA4
HEXA
HEXB
ANXA5
KCNIP3
CD209
TAX1BP3
HK1
HK2
HLA-DRB2
HLA-DRB6
HLA-E
HMGCR
HMMR
APAF1
HNRNPC
HOXB2
HOXD4
APCS
HPRT1
HRG
PRMT1
HES1
BIRC2
BIRC3
HSPA1A
[truncated: 1,370 more rows]
